# Supplementary material for: Cross-Trait Genetic Analyses Indicate Pleiotropy and Complex Causal Relationships between Headache and Thyroid Function Traits
Source: Genes (Basel). 2022 Dec 21;14(1):16. doi: 10.3390/genes14010016 (PMC9858525; doi:10.3390/genes14010016)
Supplement: Supplementary file 1 [file genes-14-00016-s001.zip]

Archive with 1 entries (1 files):
- genes-2083022-supplementary.pdf
